# Supplementary material for: Synthesis of Shape-Memory Polyurethanes: Combined Experimental and Simulation Studies
Source: Int J Mol Sci. 2022 Jun 25;23(13):7064. doi: 10.3390/ijms23137064 (PMC9266580; doi:10.3390/ijms23137064)
Supplement: Supplementary file 1 [file ijms-23-07064-s001.zip]

Archive with 1 entries (1 files):
- ijms-1779689-supplementary.pdf
